# Supplementary material for: Impact of a Hybrid Preventive Program Combining FIFA 11+ and Customized Neuromuscular Interventions on Lower-Limb Function and Performance in Recreational Mini-Football Players
Source: Sports (Basel). 2026 Jun 23;14(7):259. doi: 10.3390/sports14070259 (PMC13418104; doi:10.3390/sports14070259)
Supplement: Supplementary file 1 [file sports-14-00259-s001.zip]

Archive with 1 entries (1 files):
- sports-4327724-supplementary.pdf
